# Supplementary material for: Transcription factor Nrf1 regulates proteotoxic stress-induced autophagy
Source: J Cell Biol. 2024 Apr 24;223(6):e202306150. doi: 10.1083/jcb.202306150 (PMC11040505; doi:10.1083/jcb.202306150)
Supplement: Table S1 — shows Nrf1 binding locations derived from ENCODE project database (Identifier: ENCSR245QUM). [file JCB_202306150_TableS1.xlsx]

## Sheet: Sheet1
Supplemental Table S1. Nrf1 binding locations derived from ENCODE project database (Identifier: ENCSR245QUM)
Autophagy / Lysosomal Genes	Nrf1 binding peak's approx. distance from TSS (+1)
ATG4A	-817, -349
ATP6V0A2	-256
ATP6V1A	+96
CTSD	-98, +638
GABARAPL1	-444, +192
GABARAPL2	+102, +472
PRKAB2	+102, +811
SQSTM1/p62	-1810, -1360, -326, +92
VPS18	-87, +587
VPS37A	-67, +603
WIPI2	-86
