# Supplementary material for: Transcription factor Nrf1 regulates proteotoxic stress-induced autophagy
Source: J Cell Biol. 2024 Apr 24;223(6):e202306150. doi: 10.1083/jcb.202306150 (PMC11040505; doi:10.1083/jcb.202306150)
Supplement: Table S2 — shows primers used in quantitative RT-PCR (qRT-PCR) and chromatin immunoprecipitation (ChIP)-qPCR assays. [file JCB_202306150_TableS2.xlsx]

## Sheet: Sheet1
Supplemental Table S2. Primers used in quantitative RT-PCR (qRT-PCR) and chromatin immunoprecipitation (ChIP)-qPCR assays
Experiment	Gene	Forward Primer (5'-3')	Reverse Primer (5'-3')
	Human GABARAPL1	TCGGAAAAAGGAAGGAGAAA	TGGCCAACAGTAAGGTCAGA
	Human VPS37A	TGCTTCCTCCACAGTTTCCT	GGATTCTTCCAAAACTCATCCA
	Human ATG4A	AACCTGGATCCTTCAGTTGC	CAAACTCCTCCAGTTGCTCA
	Human CTSD	CCAGAGGACTACACGCTCAA	CTGCTCTGGGACTCTCCTCT
	Human GAPDH	GGTGGTCTCCTCTGACTTCAACA	GTTGCTGTAGCCAAATTCGTTGT
	Human 18S rRNA	ATGGCCGTTCTTAGTTGGTG	CGCTGAGCCAGTCAGTGTAG
qRT-PCR	Mouse GABARAPL1	TCGGAAAAAGGAAGGTGAAA	GAACTGGCCAACAGTGAGGT
	Mouse VPS37A	TCCGGAACTCCCATTCCAGTATAG	CCTGAGGAAACTGTGGAGGAAG
	Mouse ATG4A	ACAGAAGGAAGTTTTCCCCGATT	CCCAGTTCCAATCCCTTCCC
	Mouse CTSD	GCCAGGACACTGTATCGGTTC	CAAAGACCGGAAGCACGTTG
	Mouse GAPDH	AACTTTGGCATTGTGGAAGG	GGATGCAGGGATGATGTTCT
ChIP-qPCR	Human GABARAPL1	TGTTGCTGTTC AGGAGCGAA	ACCGTGCCCTCTGCGCGTTC
	Human PSMC4	AGAAAGCGAAGAGCAGTTGG	GCTCCGCCCTCAACATAAGC
